# Supplementary material for: Association Between the Visceral Adiposity Index and Arterial Stiffness: Results of the EVasCu Study and a Meta-Analysis Including EVasCu Data and Prior Studies
Source: Metabolites. 2025 Dec 24;16(1):20. doi: 10.3390/metabo16010020 (PMC12844247; doi:10.3390/metabo16010020)
Supplement: Supplementary file 1 [file metabolites-16-00020-s001.zip]

Archive with 1 entries (1 files):
- metabolites-4029621-supplementary.pdf
